# Supplementary material for: Multimorbidity of Allergic Conditions in Urban Citizens of Southern China: A Real-World Cross-Sectional Study
Source: J Clin Med. 2023 Mar 13;12(6):2226. doi: 10.3390/jcm12062226 (PMC10059830; doi:10.3390/jcm12062226)
Supplement: Supplementary file 1 [file jcm-12-02226-s001.zip]

Archive with 1 entries (1 files):
- jcm-2186867-supplementary.pdf
